# Supplementary material for: Preliminary Results of CitraVes™ Effects on Low Density Lipoprotein Cholesterol and Waist Circumference in Healthy Subjects after 12 Weeks: A Pilot Open-Label Study
Source: Metabolites. 2021 Apr 27;11(5):276. doi: 10.3390/metabo11050276 (PMC8145538; doi:10.3390/metabo11050276)
Supplement: Supplementary file 1 [file metabolites-11-00276-s001.zip]

Archive with 1 entries (1 files):
- metabolites-1159897-supplementary.pdf
